# Supplementary material for: Cigarette Smoke Specifically Affects Small Airway Epithelial Cell Populations and Triggers the Expansion of Inflammatory and Squamous Differentiation Associated Basal Cells
Source: Int J Mol Sci. 2021 Jul 16;22(14):7646. doi: 10.3390/ijms22147646 (PMC8305830; doi:10.3390/ijms22147646)
Supplement: Supplementary file 1 [file ijms-22-07646-s001.zip]

Archive with 1 entries (1 files):
- ijms-1286159-supplementary.pdf
